# Supplementary material for: Dissociative identity state-dependent working memory in dissociative identity disorder: a controlled functional magnetic resonance imaging study
Source: BJPsych Open. 2022 Apr 11;8(3):e82. doi: 10.1192/bjo.2022.22 (PMC9059616; doi:10.1192/bjo.2022.22)
Supplement: Supplementary file 1 [file bjosup.zip]

Archive with 2 entries (2 files):
- S2056472422000229sup001.docx
- S2056472422000229sup002.docx
